# Supplementary material for: Regulation of cleavage embryo genes upon DRP1 inhibition in mouse embryonic stem cells
Source: Front Cell Dev Biol. 2023 May 15;11:1191797. doi: 10.3389/fcell.2023.1191797 (PMC10225531; doi:10.3389/fcell.2023.1191797)
Supplement: Supplementary file 1 [file Table1.xls]

## Sheet: 2C gene list
gene_symbol
Igfbp2
Prps1
Fbxo15
Paip2b
Pmaip1
Tex19.1
Rhox5
Cwc22
Mreg
Clp1
Id3
Wdtc1
Arih2
Zcchc17
Ak4
Col4a1
Rpl10l
C1d
Scamp1
Sord
Marveld1
Rpl39l
Col4a2
Jam2
Dpysl3
Rpia
P4ha2
Dhtkd1
Os9
Calcoco2
Glrx2
Ercc4
Myof
Hexdc
Rxra
Ddit4l
Coch
Aqp3
Mfsd12
Tbx3
Dazl
Ric3
Ccno
Usp26
Neto2
Thnsl2
Zscan4f
Tbc1d12
Arhgef26
Zscan4c
Zscan4b
Gm6763
Zscan4d
Lgals4
Zfp560
Lonrf3
Gm8994
Gm5662
Gm2016
BB287469
Gm2022
A430089I19Rik
Popdc3
Tcstv1
Gm8300
B020031M17Rik
Gm4027
BC080695
Gm12794
Arg2
AF067061
Gm11237
Cacna1s
Sp110
Tmem92
Gm13078
Tcstv3
Gm10696
Gm4312
Gm4301
Trim43c
Zfp352
BC061212
Ankrd22
Gm4303
Gm4305
B020004J07Rik
Gm4307
Inpp4b
Spesp1
Ddr2
Gm13119
Abcb5
Pramel7
Gabra1
Gm4302
Gm11236
Tdpoz4
Alppl2
Ubtfl1
Gm4340
Rdh1
Gm11487
